# Supplementary material for: Crystal structure and Hirshfeld surface analysis of a new benzimidazole compound, 3-{1-[(2-hy­droxyphen­yl)meth­yl]-1H-1,3-benzo­diazol-2-yl}phenol
Source: Acta Crystallogr E Crystallogr Commun. 2024 Jan 1;80(Pt 1):18–21. doi: 10.1107/S2056989023010368 (PMC10833379; doi:10.1107/S2056989023010368)
Supplement: Supplementary file 1 [file e-80-00018-sup1.cif]

##############################################################################
#                                                                            #
# This CIF contains the data in a paper accepted for publication in          #
# Acta Crystallographica Section E. It conforms to the requirements of       #
# Notes for Authors for Acta Crystallographica Section E, and has been       #
# peer reviewed under the auspices of the IUCr Commission on Journals.       #
#                                                                            #
# Full details of the Crystallographic Information File format               #
# are given in the paper "The Crystallographic Information File (CIF):       #
# a New Standard Archive File for Crystallography" by S. R. Hall, F. H.      #
# Allen and I. D. Brown [Acta Cryst. (1991), A47, 655-685].                  #
#                                                                            #
# The current version of the core CIF dictionary is obtainable from          #
# ftp://ftp.iucr.org/pub/cif_core.dic.                                       #
#                                                                            #
# Software is freely available for graphical display of the structure(s)     #
# in this CIF. For information consult the CIF software page                 #
# http://www.iucr.org/resources/cif/software.                                #
#                                                                            #
# This file may be used for bona fide research purposes within the           #
# scientific community so long as proper attribution is given to the journal # 
# article from which it was obtained.                                        #
#                                                                            #
##############################################################################
data_global
_audit_creation_method
;
Olex2 1.2
(compiled Mar 28 2017 19:26:29 for OlexSys, GUI svn.r5337)
;
_audit_conform_dict_name     cif_core.dic
_audit_conform_dict_version     2.3
_journal_date_recd_electronic     2023-09-26
_journal_date_accepted     2023-12-01
_journal_name_full     'Acta Crystallographica, Section E'
_journal_year     2024
_journal_volume     80
_journal_issue      1
_journal_page_first     0
_journal_page_last     0
_journal_paper_category     GO
_journal_paper_doi     10.1107/S2056989023010368
_journal_coeditor_code     ZN2033
_publ_contact_author_name     'Cherouana, Aouatef'
_publ_contact_author_address
;
Unit\'e de Recherche de Chimie de l'Environnement
et Mol\'eculaire Structurale (URCHEMS).
D\'epartement de Chimie
Universit\'e  de Constantine 1
25000 Constantine
Algeria
;
_publ_contact_author_email     cherouana.aouatef@umc.edu.dz
_publ_contact_author_fax     '00(213)31 81 88 16'
_publ_contact_author_phone     '00(213)552 52 21 49'
_publ_section_title
;
Crystal structure and Hirshfeld surface analysis of new benzimidazole compound
3-{1-[(2-hydroxyphenyl)methyl]-1<i>H</i>-1,3-benzodiazol-2-yl}phenol
;
_publ_section_title_footnote     .
loop_
    _publ_author_name
    _publ_author_footnote
    _publ_author_address
    'Bouhidel, Zakaria' .
;
Unit\'e de Recherche de Chimie de l'Environnement \
et Mol\'eculaire Structurale (URCHEMS)
D\'epartement de Chimie
Universit\'e Mentouri de Constantine
25000 Constantine
Algeria
;
    'Sahli, Kaouther' .
;
Pharmaceutical Sciences Research Center CRSP, Constantine 25000, Algeria
;
    'Cherouana, Aouatef' .
;
Unit\'e de Recherche de Chimie de l'Environnement \
et Mol\'eculaire Structurale (URCHEMS)
D\'epartement de Chimie
Universit\'e Mentouri de Constantine
25000 Constantine
Algeria
;
_publ_section_synopsis
;
In the title compound, the benzimidazole moiety subtends dihedral angles of
46.16 (7) and 77.45 (8)\% with the  benzene rings, which themselves form a
dihedral angle of 54.34 (9)\%. The crystal structure features  O---H...N and
O---H...O hydrogen-bonding interactions, which together  lead to the formation
of two-dimensional hydrogen-bonded layers parallel to the (101) plane, as well
as \p--\p interactions
;
data_I
_chemical_name_systematic
;
3-{1-[(2-Hydroxyphenyl)methyl]-1<i>H</i>-1,3-benzodiazol-2-yl}phenol
;
_chemical_name_common     ?
_chemical_formula_moiety     'C20 H16 N2 O2'
_chemical_formula_sum     'C20 H16 N2 O2'
_chemical_formula_structural     ?
_chemical_formula_iupac     'C20 H16 N2 O2'
_chemical_formula_weight     316.35
_chemical_melting_point     ?
_chemical_compound_source     'see text'
_symmetry_cell_setting     monoclinic
_symmetry_space_group_name_H-M     'P 21/n'
_symmetry_space_group_name_Hall     '-P 2yn'
loop_
    _symmetry_equiv_pos_site_id
    _symmetry_equiv_pos_as_xyz
    1 x,y,z
    2 1/2-x,1/2+y,1/2-z
    3 -x,-y,-z
    4 1/2+x,1/2-y,1/2+z
_cell_length_a     10.6474(3)
_cell_length_b     13.2429(3)
_cell_length_c     11.4176(3)
_cell_angle_alpha     90
_cell_angle_beta     99.0670(10)
_cell_angle_gamma     90
_cell_volume     1589.79(7)
_cell_formula_units_Z     4
_cell_measurement_reflns_used     33506
_cell_measurement_theta_min     2.372
_cell_measurement_theta_max     30.121
_cell_measurement_temperature     100(2)
_cell_special_details
;
Least Squares Treatment of 25 SET4 setting angles.
;
_exptl_crystal_description     prism
_exptl_crystal_colour     colourless
_exptl_crystal_size_max     0.1
_exptl_crystal_size_mid     0.1
_exptl_crystal_size_min     0.08
_exptl_crystal_size_rad     ?
_exptl_crystal_density_diffrn     1.322
_exptl_crystal_density_meas     ?
_exptl_crystal_density_method     'Not Measured'
_exptl_crystal_F_000     664
_exptl_absorpt_coefficient_mu     0.087
_exptl_absorpt_correction_type     none
_exptl_absorpt_process_details     ?
_exptl_absorpt_correction_T_min     ?
_exptl_absorpt_correction_T_max     ?
_exptl_special_details
;
;
_diffrn_ambient_temperature     100(2)
_diffrn_radiation_type     MoK\a
_diffrn_radiation_wavelength     0.71073
_diffrn_radiation_source     'fine-focus sealed tube'
_diffrn_radiation_monochromator     graphite
_diffrn_measurement_device_type     'Nonius KappaCCD'
_diffrn_measurement_method     '\w scans'
_diffrn_detector_area_resol_mean     ?
_diffrn_reflns_number     33506
_diffrn_reflns_av_R_equivalents     0.0563
_diffrn_reflns_av_unetI/netI     0.0439
_diffrn_reflns_theta_min     2.372
_diffrn_reflns_theta_max     30.121
_diffrn_reflns_theta_full     25.242
_diffrn_measured_fraction_theta_max     0.993
_diffrn_measured_fraction_theta_full     0.992
_diffrn_reflns_limit_h_min     -15
_diffrn_reflns_limit_h_max     14
_diffrn_reflns_limit_k_min     -17
_diffrn_reflns_limit_k_max     18
_diffrn_reflns_limit_l_min     -15
_diffrn_reflns_limit_l_max     16
_reflns_number_total     4650
_reflns_number_gt     2866
_reflns_threshold_expression     'I > 2\s(I)'
_refine_ls_structure_factor_coef     Fsqd
_refine_ls_matrix_type     full
_refine_ls_R_factor_all     0.1017
_refine_ls_R_factor_gt     0.0590
_refine_ls_wR_factor_gt     0.1624
_refine_ls_wR_factor_ref     0.1897
_refine_ls_goodness_of_fit_ref     1.059
_refine_ls_restrained_S_all     1.059
_refine_ls_number_reflns     4643
_refine_ls_number_parameters     217
_refine_ls_number_restraints     0
_refine_ls_number_constraints     ?
_refine_ls_hydrogen_treatment     constr
_refine_ls_weighting_scheme     calc
_refine_ls_weighting_details
              'W=1/[\S^2^(FO^2^)+(0.1027P)^2^+0.1399P] WHERE P=(FO^2^+2FC^2^)/3'
_atom_sites_solution_hydrogens     geom
_atom_sites_solution_primary     ?
_atom_sites_solution_secondary     ?
_refine_ls_shift/su_max     0.000
_refine_ls_shift/su_mean     0.000
_refine_diff_density_max     0.496
_refine_diff_density_min     -0.304
_refine_ls_extinction_method     'none'
_refine_ls_abs_structure_details     ?
_refine_ls_abs_structure_Flack     .
loop_
    _atom_type_symbol
    _atom_type_description
    _atom_type_scat_dispersion_real
    _atom_type_scat_dispersion_imag
    _atom_type_scat_source
    O O 0.0106 0.0060 'International Tables Vol C Tables 4.2.6.8 and 6.1.1.4'
    N N 0.0061 0.0033 'International Tables Vol C Tables 4.2.6.8 and 6.1.1.4'
    H H 0.0000 0.0000 'International Tables Vol C Tables 4.2.6.8 and 6.1.1.4'
    C C 0.0033 0.0016 'International Tables Vol C Tables 4.2.6.8 and 6.1.1.4'
_computing_data_collection
;
COLLECT (Nonius, 1999)
;
_computing_cell_refinement
;
COLLECT (Nonius, 1999)
;
_computing_data_reduction
;
COLLECT (Nonius, 1999)
;
_computing_structure_solution
;
<i>SHELXT</i> (Sheldrick, 2015a)
;
_computing_structure_refinement
;
ShelXL (Sheldrick, 2015b)
;
_computing_molecular_graphics
;
Olex2 (Dolomanov et al., 2009)
;
_computing_publication_material
;
Olex2 (Dolomanov et al., 2009)
;
loop_
    _atom_site_type_symbol
    _atom_site_label
    _atom_site_fract_x
    _atom_site_fract_y
    _atom_site_fract_z
    _atom_site_U_iso_or_equiv
    _atom_site_thermal_displace_type
    _atom_site_calc_flag
    _atom_site_refinement_flags
    _atom_site_occupancy
    _atom_site_disorder_assembly
    _atom_site_disorder_group
    O O1 0.71485(14) 0.50588(12) 0.85134(15) 0.0674(6) Uani d . 1.000 . .
    O O2 0.86823(12) 0.19463(10) 0.75574(10) 0.0484(4) Uani d . 1.000 . .
    N N1 0.50090(14) 0.18753(11) 1.12414(12) 0.0415(4) Uani d . 1.000 . .
    N N2 0.64015(13) 0.13212(10) 1.01162(12) 0.0365(4) Uani d . 1.000 . .
    C C1 0.54208(16) 0.30396(13) 0.96699(14) 0.0393(5) Uani d . 1.000 . .
    C C2 0.64184(18) 0.36170(13) 0.93853(15) 0.0434(5) Uani d . 1.000 . .
    C C3 0.61480(19) 0.45154(14) 0.87656(16) 0.0470(6) Uani d . 1.000 . .
    C C4 0.49058(19) 0.48277(14) 0.84368(16) 0.0496(6) Uani d . 1.000 . .
    C C5 0.3922(2) 0.42579(16) 0.87286(17) 0.0524(6) Uani d . 1.000 . .
    C C6 0.41675(19) 0.33701(15) 0.93432(16) 0.0475(6) Uani d . 1.000 . .
    C C7 0.56219(15) 0.20898(13) 1.03474(14) 0.0376(5) Uani d . 1.000 . .
    C C8 0.62905(16) 0.05631(12) 1.09273(15) 0.0386(5) Uani d . 1.000 . .
    C C9 0.54146(16) 0.09200(13) 1.16216(15) 0.0405(5) Uani d . 1.000 . .
    C C10 0.50993(19) 0.03349(15) 1.25517(17) 0.0504(6) Uani d . 1.000 . .
    C C11 0.5675(2) -0.05921(16) 1.27507(19) 0.0584(7) Uani d . 1.000 . .
    C C12 0.6536(2) -0.09453(14) 1.20405(19) 0.0573(7) Uani d . 1.000 . .
    C C13 0.68637(19) -0.03791(14) 1.11183(17) 0.0485(6) Uani d . 1.000 . .
    C C14 0.71836(15) 0.12707(14) 0.91676(14) 0.0389(5) Uani d . 1.000 . .
    C C15 0.85421(16) 0.16113(12) 0.95674(14) 0.0353(5) Uani d . 1.000 . .
    C C16 0.91028(19) 0.16091(16) 1.07445(16) 0.0500(6) Uani d . 1.000 . .
    C C17 1.0337(2) 0.19263(17) 1.10898(18) 0.0565(7) Uani d . 1.000 . .
    C C18 1.10283(19) 0.22691(18) 1.02536(18) 0.0561(7) Uani d . 1.000 . .
    C C19 1.04917(17) 0.22814(16) 0.90709(17) 0.0505(6) Uani d . 1.000 . .
    C C20 0.92539(16) 0.19490(12) 0.87220(14) 0.0364(5) Uani d . 1.000 . .
    H H1 0.69016 0.56161 0.82622 0.1010 Uiso c RU 1.000 . .
    H H2 0.90990 0.22934 0.71643 0.0730 Uiso c RU 1.000 . .
    H H2A 0.72555 0.34062 0.96058 0.0520 Uiso c RU 1.000 . .
    H H4 0.47340 0.54263 0.80161 0.0590 Uiso c RU 1.000 . .
    H H5 0.30871 0.44742 0.85090 0.0630 Uiso c RU 1.000 . .
    H H6 0.34993 0.29882 0.95425 0.0570 Uiso c RU 1.000 . .
    H H10 0.45194 0.05650 1.30205 0.0600 Uiso c RU 1.000 . .
    H H11 0.54868 -0.09918 1.33701 0.0700 Uiso c RU 1.000 . .
    H H12 0.68991 -0.15799 1.21930 0.0690 Uiso c RU 1.000 . .
    H H13 0.74390 -0.06162 1.06486 0.0580 Uiso c RU 1.000 . .
    H H14A 0.68017 0.16920 0.85120 0.0470 Uiso c RU 1.000 . .
    H H14B 0.71891 0.05813 0.88814 0.0470 Uiso c RU 1.000 . .
    H H16 0.86349 0.13880 1.13176 0.0600 Uiso c RU 1.000 . .
    H H17 1.06999 0.19081 1.18856 0.0680 Uiso c RU 1.000 . .
    H H18 1.18584 0.24933 1.04831 0.0670 Uiso c RU 1.000 . .
    H H19 1.09626 0.25138 0.85055 0.0610 Uiso c RU 1.000 . .
loop_
    _atom_site_aniso_label
    _atom_site_aniso_U_11
    _atom_site_aniso_U_22
    _atom_site_aniso_U_33
    _atom_site_aniso_U_12
    _atom_site_aniso_U_13
    _atom_site_aniso_U_23
    O1 0.0589(9) 0.0611(9) 0.0872(12) 0.0017(7) 0.0269(8) 0.0158(8)
    O2 0.0457(7) 0.0684(8) 0.0323(6) -0.0122(6) 0.0096(5) 0.0031(5)
    N1 0.0386(8) 0.0533(8) 0.0348(7) 0.0000(6) 0.0125(6) -0.0014(6)
    N2 0.0342(7) 0.0432(7) 0.0342(7) -0.0025(6) 0.0118(6) -0.0014(5)
    C1 0.0426(9) 0.0459(9) 0.0300(8) 0.0020(7) 0.0080(7) -0.0044(6)
    C2 0.0446(10) 0.0482(9) 0.0383(9) 0.0035(8) 0.0092(8) -0.0003(7)
    C3 0.0536(11) 0.0493(10) 0.0407(10) -0.0016(8) 0.0157(8) -0.0028(7)
    C4 0.0579(12) 0.0499(10) 0.0395(10) 0.0095(9) 0.0034(8) 0.0003(8)
    C5 0.0495(11) 0.0612(11) 0.0446(10) 0.0083(9) 0.0012(8) -0.0028(9)
    C6 0.0458(10) 0.0550(10) 0.0418(10) 0.0037(8) 0.0072(8) -0.0037(8)
    C7 0.0346(8) 0.0475(9) 0.0312(8) -0.0019(7) 0.0068(6) -0.0039(6)
    C8 0.0349(8) 0.0438(8) 0.0370(9) -0.0085(7) 0.0058(7) -0.0033(7)
    C9 0.0365(9) 0.0489(9) 0.0371(9) -0.0074(7) 0.0089(7) -0.0024(7)
    C10 0.0487(11) 0.0623(11) 0.0426(10) -0.0139(9) 0.0146(8) 0.0028(8)
    C11 0.0643(13) 0.0582(12) 0.0519(12) -0.0225(10) 0.0063(10) 0.0102(9)
    C12 0.0674(14) 0.0410(9) 0.0600(12) -0.0101(9) -0.0006(10) 0.0029(9)
    C13 0.0506(11) 0.0445(9) 0.0505(11) -0.0031(8) 0.0081(9) -0.0044(8)
    C14 0.0360(9) 0.0501(9) 0.0325(8) -0.0039(7) 0.0117(7) -0.0054(7)
    C15 0.0343(8) 0.0411(8) 0.0317(8) 0.0004(6) 0.0085(6) -0.0022(6)
    C16 0.0484(11) 0.0690(12) 0.0331(9) -0.0117(9) 0.0076(8) 0.0055(8)
    C17 0.0517(12) 0.0776(14) 0.0362(10) -0.0147(10) -0.0051(8) 0.0049(9)
    C18 0.0373(10) 0.0784(13) 0.0500(11) -0.0128(9) -0.0007(8) 0.0048(10)
    C19 0.0382(10) 0.0718(12) 0.0432(10) -0.0084(9) 0.0120(8) 0.0076(9)
    C20 0.0370(9) 0.0427(8) 0.0304(8) 0.0018(7) 0.0077(7) -0.0008(6)
_geom_special_details
;
 Bond distances, angles etc. have been calculated using the
 rounded fractional coordinates. All su's are estimated
 from the variances of the (full) variance-covariance matrix.
 The cell esds are taken into account in the estimation of
 distances, angles and torsion angles
;
loop_
    _geom_bond_atom_site_label_1
    _geom_bond_atom_site_label_2
    _geom_bond_site_symmetry_1
    _geom_bond_site_symmetry_2
    _geom_bond_distance
    _geom_bond_publ_flag
    O1 C3 . . 1.354(3) yes
    O2 C20 . . 1.372(2) yes
    N1 C7 . . 1.326(2) yes
    N1 C9 . . 1.384(2) yes
    O1 H1 . . 0.8200 no
    N2 C7 . . 1.365(2) yes
    N2 C14 . . 1.468(2) yes
    O2 H2 . . 0.8200 no
    N2 C8 . . 1.384(2) yes
    C1 C6 . . 1.398(3) no
    C1 C2 . . 1.388(3) no
    C1 C7 . . 1.475(2) no
    C2 C3 . . 1.391(3) no
    C3 C4 . . 1.380(3) no
    C4 C5 . . 1.374(3) no
    C5 C6 . . 1.373(3) no
    C8 C13 . . 1.391(2) no
    C8 C9 . . 1.398(2) no
    C9 C10 . . 1.398(3) no
    C10 C11 . . 1.375(3) no
    C11 C12 . . 1.397(3) no
    C12 C13 . . 1.382(3) no
    C14 C15 . . 1.515(2) no
    C15 C20 . . 1.392(2) no
    C15 C16 . . 1.382(2) no
    C16 C17 . . 1.377(3) no
    C17 C18 . . 1.372(3) no
    C18 C19 . . 1.381(3) no
    C19 C20 . . 1.387(3) no
    C2 H2A . . 0.9300 no
    C4 H4 . . 0.9300 no
    C5 H5 . . 0.9300 no
    C6 H6 . . 0.9300 no
    C10 H10 . . 0.9300 no
    C11 H11 . . 0.9300 no
    C12 H12 . . 0.9300 no
    C13 H13 . . 0.9300 no
    C14 H14A . . 0.9700 no
    C14 H14B . . 0.9700 no
    C16 H16 . . 0.9300 no
    C17 H17 . . 0.9300 no
    C18 H18 . . 0.9300 no
    C19 H19 . . 0.9300 no
loop_
    _geom_angle_atom_site_label_1
    _geom_angle_atom_site_label_2
    _geom_angle_atom_site_label_3
    _geom_angle_site_symmetry_1
    _geom_angle_site_symmetry_2
    _geom_angle_site_symmetry_3
    _geom_angle
    _geom_angle_publ_flag
    C7 N1 C9 . . . 105.67(14) yes
    C3 O1 H1 . . . 109.00 no
    C7 N2 C14 . . . 127.55(14) yes
    C8 N2 C14 . . . 125.38(14) yes
    C7 N2 C8 . . . 107.03(13) yes
    C20 O2 H2 . . . 109.00 no
    C6 C1 C7 . . . 117.43(16) no
    C2 C1 C6 . . . 119.90(16) no
    C2 C1 C7 . . . 122.65(15) no
    C1 C2 C3 . . . 119.05(17) no
    C2 C3 C4 . . . 120.49(18) no
    O1 C3 C2 . . . 117.14(18) yes
    O1 C3 C4 . . . 122.37(17) yes
    C3 C4 C5 . . . 120.27(18) no
    C4 C5 C6 . . . 120.21(19) no
    C1 C6 C5 . . . 120.08(18) no
    N1 C7 C1 . . . 122.56(15) yes
    N1 C7 N2 . . . 112.15(15) yes
    N2 C7 C1 . . . 125.24(14) yes
    N2 C8 C13 . . . 132.39(16) yes
    C9 C8 C13 . . . 121.99(16) no
    N2 C8 C9 . . . 105.62(14) yes
    C8 C9 C10 . . . 120.33(16) no
    N1 C9 C8 . . . 109.52(15) yes
    N1 C9 C10 . . . 130.13(16) yes
    C9 C10 C11 . . . 117.80(18) no
    C10 C11 C12 . . . 121.29(19) no
    C11 C12 C13 . . . 121.90(18) no
    C8 C13 C12 . . . 116.69(18) no
    N2 C14 C15 . . . 112.94(13) yes
    C16 C15 C20 . . . 118.44(16) no
    C14 C15 C16 . . . 122.54(15) no
    C14 C15 C20 . . . 119.02(14) no
    C15 C16 C17 . . . 121.63(18) no
    C16 C17 C18 . . . 119.63(19) no
    C17 C18 C19 . . . 119.99(19) no
    C18 C19 C20 . . . 120.34(18) no
    C15 C20 C19 . . . 119.96(15) no
    O2 C20 C15 . . . 117.67(15) yes
    O2 C20 C19 . . . 122.37(15) yes
    C1 C2 H2A . . . 120.00 no
    C3 C2 H2A . . . 120.00 no
    C3 C4 H4 . . . 120.00 no
    C5 C4 H4 . . . 120.00 no
    C4 C5 H5 . . . 120.00 no
    C6 C5 H5 . . . 120.00 no
    C1 C6 H6 . . . 120.00 no
    C5 C6 H6 . . . 120.00 no
    C9 C10 H10 . . . 121.00 no
    C11 C10 H10 . . . 121.00 no
    C10 C11 H11 . . . 119.00 no
    C12 C11 H11 . . . 119.00 no
    C11 C12 H12 . . . 119.00 no
    C13 C12 H12 . . . 119.00 no
    C8 C13 H13 . . . 122.00 no
    C12 C13 H13 . . . 122.00 no
    N2 C14 H14A . . . 109.00 no
    N2 C14 H14B . . . 109.00 no
    C15 C14 H14A . . . 109.00 no
    C15 C14 H14B . . . 109.00 no
    H14A C14 H14B . . . 108.00 no
    C15 C16 H16 . . . 119.00 no
    C17 C16 H16 . . . 119.00 no
    C16 C17 H17 . . . 120.00 no
    C18 C17 H17 . . . 120.00 no
    C17 C18 H18 . . . 120.00 no
    C19 C18 H18 . . . 120.00 no
    C18 C19 H19 . . . 120.00 no
    C20 C19 H19 . . . 120.00 no
loop_
    _geom_torsion_atom_site_label_1
    _geom_torsion_atom_site_label_2
    _geom_torsion_atom_site_label_3
    _geom_torsion_atom_site_label_4
    _geom_torsion_site_symmetry_1
    _geom_torsion_site_symmetry_2
    _geom_torsion_site_symmetry_3
    _geom_torsion_site_symmetry_4
    _geom_torsion
    _geom_torsion_publ_flag
    C9 N1 C7 N2 . . . . 0.45(19) no
    C9 N1 C7 C1 . . . . 178.12(15) no
    C7 N1 C9 C8 . . . . -0.12(19) no
    C7 N1 C9 C10 . . . . 178.39(19) no
    C8 N2 C7 N1 . . . . -0.62(19) no
    C8 N2 C7 C1 . . . . -178.22(15) no
    C14 N2 C7 N1 . . . . 177.32(15) no
    C14 N2 C7 C1 . . . . -0.3(3) no
    C7 N2 C8 C9 . . . . 0.51(18) no
    C7 N2 C8 C13 . . . . -179.25(19) no
    C14 N2 C8 C9 . . . . -177.49(15) no
    C14 N2 C8 C13 . . . . 2.8(3) no
    C7 N2 C14 C15 . . . . 94.94(19) no
    C8 N2 C14 C15 . . . . -87.5(2) no
    C6 C1 C2 C3 . . . . -0.6(3) no
    C7 C1 C2 C3 . . . . -178.60(16) no
    C2 C1 C6 C5 . . . . 0.8(3) no
    C7 C1 C6 C5 . . . . 178.91(17) no
    C2 C1 C7 N1 . . . . 134.27(18) no
    C2 C1 C7 N2 . . . . -48.4(2) no
    C6 C1 C7 N1 . . . . -43.8(2) no
    C6 C1 C7 N2 . . . . 133.60(18) no
    C1 C2 C3 O1 . . . . 179.55(16) no
    C1 C2 C3 C4 . . . . -0.1(3) no
    O1 C3 C4 C5 . . . . -179.00(18) no
    C2 C3 C4 C5 . . . . 0.6(3) no
    C3 C4 C5 C6 . . . . -0.4(3) no
    C4 C5 C6 C1 . . . . -0.3(3) no
    N2 C8 C9 N1 . . . . -0.25(19) no
    N2 C8 C9 C10 . . . . -178.92(16) no
    C13 C8 C9 N1 . . . . 179.53(16) no
    C13 C8 C9 C10 . . . . 0.9(3) no
    N2 C8 C13 C12 . . . . 179.02(18) no
    C9 C8 C13 C12 . . . . -0.7(3) no
    N1 C9 C10 C11 . . . . -178.49(18) no
    C8 C9 C10 C11 . . . . -0.1(3) no
    C9 C10 C11 C12 . . . . -0.7(3) no
    C10 C11 C12 C13 . . . . 0.9(3) no
    C11 C12 C13 C8 . . . . -0.2(3) no
    N2 C14 C15 C16 . . . . 22.2(2) no
    N2 C14 C15 C20 . . . . -157.17(15) no
    C14 C15 C16 C17 . . . . -179.68(19) no
    C20 C15 C16 C17 . . . . -0.3(3) no
    C14 C15 C20 O2 . . . . -0.6(2) no
    C14 C15 C20 C19 . . . . 178.84(16) no
    C16 C15 C20 O2 . . . . -179.98(16) no
    C16 C15 C20 C19 . . . . -0.6(3) no
    C15 C16 C17 C18 . . . . 1.0(3) no
    C16 C17 C18 C19 . . . . -0.9(3) no
    C17 C18 C19 C20 . . . . 0.0(3) no
    C18 C19 C20 O2 . . . . -179.92(19) no
    C18 C19 C20 C15 . . . . 0.7(3) no
loop_
    _geom_hbond_atom_site_label_D
    _geom_hbond_atom_site_label_H
    _geom_hbond_atom_site_label_A
    _geom_hbond_site_symmetry_A
    _geom_hbond_distance_DH
    _geom_hbond_distance_HA
    _geom_hbond_distance_DA
    _geom_hbond_angle_DHA
    _geom_hbond_publ_flag
    O1 H1 O2 2_656 0.82 2.04 2.861(2) 173 yes
    O2 H2 N1 4_554 0.82 1.89 2.7124(19) 178 yes
    C16 H16 N2 . 0.93 2.55 2.878(2) 101 yes
